# Supplementary material for: Exploring the Interactions Between Epidural Analgesia, Extubation and Reintubation Outcomes in Infants in Neonatal Care Units: A Retrospective Cohort Study
Source: Children (Basel). 2025 Feb 24;12(3):275. doi: 10.3390/children12030275 (PMC11941318; doi:10.3390/children12030275)
Supplement: Supplementary file 1 [file children-12-00275-s001.zip]

Archive with 1 entries (1 files):
- children-3474069-supplementary.pdf
